# Supplementary material for: PSICalc: a novel approach to identifying and ranking critical non-proximal interdependencies within the overall protein structure
Source: Bioinform Adv. 2022 Aug 18;2(1):vbac058. doi: 10.1093/bioadv/vbac058 (PMC9710643; doi:10.1093/bioadv/vbac058)
Supplement: vbac058_Supplementary_Data [file vbac058_supplementary_data.zip]

Archive with 2 entries (2 files):
- vbac058 supplementary datasets.zip
- PSICalc SI Implementation and Methods R2 22 08 11.pdf
